# Supplementary material for: Determination of 16 Hydroxyanthracene Derivatives in Food Supplements Using LC-MS/MS: Method Development and Application
Source: Toxins (Basel). 2024 Nov 23;16(12):505. doi: 10.3390/toxins16120505 (PMC11728519; doi:10.3390/toxins16120505)
Supplement: Supplementary file 1 [file toxins-16-00505-s001.zip]

Archive with 1 entries (1 files):
- toxins-3280959-supplementary.pdf
